# Supplementary material for: Metabolomic Insights into Smoking-Induced Metabolic Dysfunctions: A Comprehensive Analysis of Lipid and Amino Acid Metabolomes
Source: Metabolites. 2025 Feb 4;15(2):96. doi: 10.3390/metabo15020096 (PMC11857658; doi:10.3390/metabo15020096)
Supplement: Supplementary file 1 [file metabolites-15-00096-s001.zip]

Archive with 1 entries (1 files):
- metabolites-3407777-supplementary.pdf
